# Supplementary material for: Identification of Germline FOXE1 and Somatic MAPK Pathway Gene Alterations in Patients with Malignant Struma Ovarii, Cleft Palate and Thyroid Cancer
Source: Int J Mol Sci. 2024 Feb 6;25(4):1966. doi: 10.3390/ijms25041966 (PMC10888156; doi:10.3390/ijms25041966)
Supplement: Supplementary file 1 [file ijms-25-01966-s001.zip]

Archive with 1 entries (1 files):
- ijms-2809700-supplementary.pdf
